# Supplementary material for: Phylogenetics of a Fungal Invasion: Origins and Widespread Dispersal of White-Nose Syndrome
Source: mBio. 2017 Dec 12;8(6):e01941-17. doi: 10.1128/mBio.01941-17 (PMC5727414; doi:10.1128/mBio.01941-17)
Supplement: TABLE S1 [file mbo006173627st1.xls]

## Sheet: Sample microsat data
NAU sample ID	Original Sample ID	Host/Substrate	Country of Origin	State/Province of Origin	Year of Collection	Contact	Sample ID in Tree	4_275978	12_194282	22_22678	24_114393	28_132679	42_145387	45_105028	65_19964	74_16738	88_11167	102_73536	110_9906	121_73848	128_37195	163_59521	170_51873	190_16274	271_21042	300_16404	346_48303	396_8250	458_1075	1252_284
Gd00003	GU999986	MMYO	Germany	Thüringen	2009	Gudrun Wibbelt	GU999986_MMYO_DEU_2009	221.92	433.04	263.26	377.13	364.33	214.26	222.59	428.35	363.8	238.07	248.43	163.97	401.69	257.89	411.8	312.34	286.58	167	270.14	192.42	264.47	380.3	351.32
Gd00079	GU350433	MMYO	Switzerland	Argau	2009	Gudrun Wibbelt	GU350433_MMYO_CHE_2009	250.75	364.18	263.16	415.42	273.08	213.83	268.11	431.17	378.85	226.93	248.28	146.51	432.21	335.65	365.65	318.26	268.17	167.15	269.95	204.62	270.46	321.76	351.53
Gd00080	GU350434	MMYO	Hungary	Kislod	2009	Gudrun Wibbelt	GU350434_MMYO_HUN_2009	295.61	156.03	354.35	375.58	345.7	214.26	452.76	431.2	363.37	242.86	254.61	152.41	401.68	311.33	357.21	317.79	238	166.76	265	192.38	282.74	321.83	272.08
Gd00082	20693-1	MYLU	USA	MA	2008	David Blehert	20693-1_MYLU_MA_2008	280.97	253.67	354.24	421.23	273.59	213.74	436.42	431.09	393.43	237.59	382.09	146.36	438.11	262.91	424.39	318.5	274.1	166.7	274.94	192.42	289.71	321.57	350.42
Gd00083	22442-1	MYLU	USA	NJ	2009	David Blehert	22442-1_MYLU_NJ_2009	280.81	253.16	354.29	421.1	273.56	213.74	436.46	431.24	393.98	237.53	388.26	146.62	438.08	263.85	424.33	318.5	274.28	166.79	279.77	192.39	289.05	321.74	350.51
Gd00084	22429-8	MYSE	USA	WV	2009	David Blehert	22429-8_MYSE_WV_2009	286.5	253.69	354.25	421.16	273.49	213.66	436.58	431.17	393.85	237.4	388.28	146.53	438.09	263.9	424.4	318.59	274.24	167	279.85	192.42	289.84	321.73	350.47
Gd00085	22971-3	MYLU	Canada	ON	2010	David Blehert	22971-3_MYLU_ON_2010	281.59	253.37	354.19	420.99	273.51	214.34	441.49	431.25	393.6	237.87	388.21	146.65	438.1	263	424.38	318.43	274.19	166.84	279.85	192.45	289.72	321.8	350.47
Gd00155	22504-1	MYLU	USA	PA	2009	David Blehert	22504-1_MYLU_PA_2009	280.63	253.22	354.23	421.08	273.42	214.17	446.64	431.23	393.47	237.04	388.27	146.71	438.08	262.92	424.31	318.08	274.21	166.79	279.85	192.41	289.01	321.81	350.51
Gd00156	22442-2	MYLU	USA	NJ	2009	David Blehert	22442-2_MYLU_NJ_2009	280.63	253.24	354.19	421.15	273.54	213.5	436.42	530.15	393.57	237.1	388.29	146.65	439.02	262.99	424.31	317.97	274.2	166.78	279.85	192.37	288.94	321.87	350.51
Gd00157	22948-1	MYSE	USA	TN	2010	David Blehert	22948-1_MYSE_TN_2010	280.64	253.34	354.25	421.16	273.54	207.65	436.41	330.66	393.67	237.11	388.28	146.71	438.09	263.88	424.42	318.08	274.43	166.7	279.77	192.37	288.78	321.81	350.42
Gd00477	20674-9	MYSE	USA	VT	2008	David Blehert	20674-9_MYSE_VT_2008	281.05	253.07	354.23	421.17	273.51	207.76	436.4	431.21	393.56	238.02	394.36	146.71	438.1	263.8	424.36	318.06	274.37	166.7	279.69	192.42	288.7	321.74	350.5
Gd00478	20682-10	MYSE	USA	MA	2008	David Blehert	20682-10_MYSE_MA_2008	281.05	253.22	354.31	421.1	273.35	213.74	436.48	431.23	393.64	237.04	388.23	146.74	438.17	262.93	424.35	317.91	274.32	166.84	279.77	194.42	288.85	321.66	350.54
Gd00479	22004-1	MYLU	USA	CT	2008	David Blehert	22004-1_MYLU_CT_2008	279.85	253.69	354.34	421.1	273.41	213.74	436.46	431.4	393.47	237.47	388.3	146.68	438.45	263.92	424.45	318.59	274.16	166.94	279.92	192.25	289.05	321.74	350.54
Gd00480	22426-2	MYLU	USA	CT	2009	David Blehert	22426-2_MYLU_CT_2009	281.68	253.65	354.28	421.15	272.95	214.26	436.45	431.23	393.83	238.01	388.27	146.62	438.16	263.83	424.42	318.45	274.16	166.93	279.85	192.25	288.98	321.73	350.55
Gd00481	22469-1	PESU	USA	VA	2009	David Blehert	22469-1_PESU_VA_2009	281.92	253.32	354.25	421.08	273.51	214.17	436.43	431.23	393.55	237.04	388.25	146.65	438.11	263.82	424.38	318.43	274.21	166.84	279.85	192.37	289.02	321.8	350.5
Gd00482	22480-1	EPFU	USA	NY	2009	David Blehert	22480-1_EPFU_NY_2009	295.7	253.22	354.25	421.09	273.54	213.74	436.42	431.17	393.47	237.03	388.25	146.54	438.02	263.8	424.3	318.41	274.21	166.85	279.77	192.37	288.98	321.73	350.51
Gd00483	22884-4W	MYLU	USA	VT	2010	David Blehert	22884-4W_MYLU_VT_2010	280.73	253.22	354.23	421.16	273.59	220	436.42	431.16	393.49	237.95	388.23	146.44	432.02	263.8	424.31	318	274.13	166.82	279.77	192.34	289.79	321.74	350.5
Gd00484	22930-2	PESU	USA	TN	2010	David Blehert	22930-2_PESU_TN_2010	280.73	253.17	354.19	421.16	273.53	207.96	436.45	330.67	393.6	237.06	388.21	146.59	438.11	263.78	424.27	317.74	274.39	166.67	279.7	192.31	288.72	321.72	350.54
Gd00485	22949-4	MYSE	USA	MD	2010	David Blehert	22949-4_MYSE_MD_2010	280.73	253.1	354.16	421.23	273.51	207.76	446.55	431.33	393.57	237.88	388.18	146.57	438.11	262.89	424.29	318	274.41	166.56	279.7	192.38	288.6	321.72	350.54
Gd00486	22972-2W	MYLU	Canada	ON	2010	David Blehert	22972-2W_MYLU_ON_2010	281.78	253.88	354.44	421.18	273.46	213.74	436.4	431.28	393.8	237.39	388.25	146.56	438.21	263.4	424.3	318.43	274.33	167	274.89	192.35	289.8	321.11	350.55
Gd00487	22997-1	MYSE	USA	TN	2010	David Blehert	22997-1_MYSE_TN_2010	281.62	253.88	354.36	421.2	273.54	214.26	436.46	431.11	393.81	237.14	388.27	146.51	438.26	262.95	424.36	318.5	274.19	167	279.77	192.3	282.84	321.74	350.47
Gd00488	23414-1W	MYLU	USA	IN	2011	David Blehert	23414-1W_MYLU_IN_2011	286.61	253.47	354.42	421.24	273.4	214.17	436.59	431.16	394.04	237.63	388.24	146.51	438.22	263.01	424.4	318.41	274.33	167	279.92	194.4	289.87	321.71	350.43
Gd00489	23434-1W	MYLU	USA	IN	2011	David Blehert	23434-1W_MYLU_IN_2011	286.74	253.55	354.38	421.07	273.46	214.26	436.34	431.24	393.62	237.71	388.21	146.56	438.14	263.48	424.35	318.41	274.41	167.03	279.77	192.38	288.9	-	350.47
Gd00490	23444-1	MYLU	USA	TN	2011	David Blehert	23444-1_MYLU_TN_2011	280.8	253.36	354.43	421.24	273.51	213.74	436.42	431.27	393.75	237.69	388.29	146.65	438.19	263.8	424.37	317.91	274.44	167	279.77	192.37	289.1	321.76	350.39
Gd00491	23455-1	MYLU	USA	VA	2011	David Blehert	23455-1_MYLU_VA_2011	281.08	253.45	354.37	421.16	273.51	220	436.42	431.25	393.72	237.78	388.25	146.48	438.2	263.81	424.3	318	274.36	167	279.77	192.4	288.97	321.76	351.48
Gd00492	Gd24	MMYO	France	-	2011	Sebastien Puechmaille	Gd24_MMYO_FRA_2011	250.65	230.54	263.07	337.39	273.12	195.84	274.32	330.67	363.54	220	260.65	158.26	445.26	251.05	344.44	317.91	244.05	167	274.79	192.4	264.2	321.85	345.59
Gd00493	Gd23	MMYO	France	-	2011	Sebastien Puechmaille	Gd23_MMYO_FRA_2011	260.58	230.57	263.14	337.42	273.08	196	268.14	431.24	363.43	220	260.56	158.2	445.2	251.05	-	318	244.13	166.85	269.86	192.43	264.65	450.2	345.66
Gd00494	Gd41	MMYO	France	Aquitaine	2009	Sebastien Puechmaille	Gd41_MMYO_FRA_2009	311.41	542.23	263.05	371.95	338.87	195.68	371.34	-	363.6	219.84	260.23	140.41	401.45	281.58	-	317.68	244	165.99	279.62	192.22	265.3	450.16	351
Gd00495	Gd38	MMYO	France	Bretagne	2010	Sebastien Puechmaille	Gd38_MMYO_FRA_2010	205.2	317.4	263.03	409.92	370.42	208	273.37	331.2	378.62	226.68	248.46	158.11	401.83	293.59	411.42	317.94	280.48	166.36	264.9	192.39	264.15	380.3	345.55
Gd00496	Gd38	MMYO	France	Bretagne	2010	Sebastien Puechmaille	Gd38_MMYO_FRA_2010	205.33	317.65	263.96	409.93	370.35	208	273.4	331.16	378.62	225.82	248.53	158.35	-	292.76	-	318.08	280.57	166.82	264.98	192.18	265.27	390.09	345.53
Gd00497	Gd150	substrate	Estonia	Harju	2011	Sebastien Puechmaille	Gd150_sub_EST_2011	255.49	189.71	263.11	409.95	272.98	208.42	309.88	431.21	348.51	225.82	266.74	146.56	438.16	341.36	-	324.43	243.95	166.82	269.99	194.38	264.63	380.45	350.51
Gd00498	Gd30	MMYO	Poland	-	2010	Sebastien Puechmaille	Gd30_MMYO_POL_2010	210.44	184	263.16	432.96	204.54	208	207.88	431.19	378.47	225.78	254.57	146.65	408.72	328.97	417.58	318.5	244	166.79	264.99	192.18	264.43	380.52	345.54
Gd00499	Gd31	MMYO	Ukraine	Lower Silesia	2010	Sebastien Puechmaille	Gd31_MMYO_UKR_2010	205.35	375.67	263.15	400.44	242	208	222.72	431.26	393.8	238.07	248.46	146.62	-	262.98	-	318.35	238	166.61	269.91	192.13	264.39	321.93	326.15
Gd00500	Gd35	MMYO	Belgium	Wallonie	2010	Sebastien Puechmaille	Gd35_MMYO_BEL_2010	205.47	201.39	263.03	388.86	358.12	207.99	274.35	431.23	378.62	232.45	308.92	146.71	371.27	298.59	417.66	318	274.5	166.52	308.83	192.12	264.3	331.79	340.65
Gd00501	Gd44	MMYO	Ukraine	-	2011	Sebastien Puechmaille	Gd44_MMYO_UKR_2011	220	298.96	263.16	377.42	364.37	208	222.48	431.25	408.79	231.48	-	140.87	401.83	257.05	-	318.08	244.17	166.44	274.91	192.15	265.33	430.9	326.14
Gd00707	WW20	MYLU	USA	NY	2011	Joseph Hoyt	WW20_MYLU_NY_2011	286.69	254.78	355.32	420.9	395.12	213.99	437.48	430.97	393.29	238.46	393.95	146.63	439.21	263.4	424.44	318.54	274.21	167.02	279.07	192.58	289.48	321.94	351.4
Gd00753	HM12B	EPFU	USA	NY	2011	Joseph Hoyt	HM12B_EPFU_NY_2011	281.75	260.23	354.38	420.99	395.08	214.14	437.39	431.03	393.2	237.09	388.03	206.6	439.13	262.91	424.42	318.52	274.21	167.09	279.23	192.25	290.26	322.02	350.41
Gd01053	20631-21	MYLU	USA	NY	2008	David Blehert	20631-21_MYLU_NY_2008	285.82	253.6	354.26	420.83	273.04	213.49	436.19	431.15	393.83	237.12	388.18	146.53	438.19	262.79	423.83	317.72	274.17	166.78	279.07	192.4	288.83	321.28	350.6
Gd05626	1F	sediment	USA	VA	2012	David Blehert	1F_sed_VA_2012	280.85	255.18	354.38	421.51	273.34	214.08	437.45	431.26	393.87	237.15	388.19	146.25	439.35	263.49	424.25	317.91	274.33	167	279.61	193.27	289.13	321.64	350.48
Gd05627	1S	sediment	USA	VA	2011	David Blehert	1S_sed_VA_2011	280.92	248.35	354.43	421.7	273.37	214.25	437.35	431.16	393.96	237.13	388.26	146.33	439.35	262.56	424.26	317.79	274.14	167	279.07	193.31	289.05	321.64	350.47
Gd05628	3-CT-6	sediment	USA	CT	2009	David Blehert	3-CT-6_sed_CT_2009	-	253.89	354.43	421.71	273.23	214	437.45	431.12	393.93	237.14	388.24	146.39	439.26	263.28	424.27	-	274.3	167	279.61	193.3	289.13	322.11	351.41
Gd05629	3-NH-12	sediment	USA	NH	2009	David Blehert	3-NH-12_sed_NH_2009	-	253.78	354.36	421.65	273.21	214	437.43	431.24	393.9	237.06	388.15	146.32	439.34	262.65	-	317.61	274.09	166.73	279.61	193.28	289.01	321.95	351.37
Gd05630	9S	sediment	USA	NH	2011	David Blehert	9S_sed_NH_2011	281.79	265.87	355.36	421.45	273.24	210.33	437.41	431.24	393.88	237.89	388.27	146.18	-	263.59	424.21	317.82	274.17	167	279.08	193.2	289.09	321.72	351.19
Gd05631	4W	sediment	USA	VT	2011	David Blehert	4W_sed_VT_2011	276.77	259.93	355.29	421.58	273.41	214.33	437.55	431.36	393.72	237.96	388.26	146.17	-	263.5	424.3	318.14	274.4	167	280.31	193.27	289.2	321.41	351.2
Gd05632	3-NH-7	sediment	USA	NH	2009	David Blehert	3-NH-7_sed_NH_2009	281.84	259.93	355.27	421.37	271.55	214.17	437.39	-	393.85	237.82	388.28	146.31	439.26	263.03	424.29	318.23	274.4	167	279.08	193.25	289.17	321.72	351.21
Gd05633	3-NH-10	sediment	USA	NH	2009	David Blehert	3-NH-10_sed_NH_2009	281.91	255.25	354.4	421.51	273.28	214.25	437.38	431.28	393.88	236.68	388.22	146.31	-	262.94	424.22	317.88	274.47	167	280.31	193.23	289.09	321.86	351.3
Gd05634	7S	sediment	USA	NH	2011	David Blehert	7S_sed_NH_2011	281.83	255.15	354.34	421.43	273.43	214.17	437.38	431.21	393.9	236.91	388.19	146.44	439.35	262.95	424.3	317.91	274.34	167	279.07	193.22	289.1	321.86	351.29
Gd05635	7-MA-10	sediment	USA	MA	2009	David Blehert	7-MA-10_sed_MA_2009	280.78	248.28	354.36	427.29	273.49	214.25	437.45	431.26	393.93	237.06	388.12	146.44	439.27	263.81	424.33	317.91	274.3	167	278.99	193.2	289.09	321.87	351.25
Gd05636	5F	sediment	USA	VT	2011	David Blehert	5F_sed_VT_2011	281.69	254.02	354.35	421.63	273.36	214.17	437.43	431.27	393.9	236.95	394.26	146.37	439.27	263.9	424.3	317.7	274.43	166.86	279.07	192.93	289.05	321.4	351.46
Gd05637	5W	sediment	USA	VT	2011	David Blehert	5W_sed_VT_2011	281.77	248.22	354.35	421.69	170.17	214.33	437.4	431.19	393.84	237.01	388.1	146.45	-	263.84	424.29	317.51	274.38	167	279.07	193.2	288.91	319.01	351.48
Gd05638	9W	sediment	USA	NH	2011	David Blehert	9W_sed_NH_2011	280.91	254.16	354.49	421.3	273.25	214.41	437.12	431.21	393.82	237.38	388.3	146.49	-	263.88	424.29	318.06	274.3	167	280.38	193.26	288.95	321.63	351.2
Gd05639	7W	sediment	USA	NH	2011	David Blehert	7W_sed_NH_2011	286.81	254.39	355.36	421.26	273.01	214.25	437.53	431.25	394.04	237.28	388.41	146.32	-	263.93	424.34	318.06	274.29	167	280.3	193.25	289.13	321.8	351.25
Gd05640	10F	sediment	USA	NH	2012	David Blehert	10F_sed_NH_2012	281.9	254.43	355.37	421.56	273.22	214.34	442.59	431.21	393.65	237.06	388.38	146.52	439.35	263.04	-	318.12	274.37	166.89	279.08	193.19	289.06	322.03	351.21
Gd05641	10S	sediment	USA	NH	2011	David Blehert	10S_sed_NH_2011	281.89	253.93	349.21	421.56	273.4	214.17	437.38	431.21	393.85	237.09	388.31	146.52	439.27	263.88	424.21	318.12	274.5	166.86	279.61	193.22	288.95	321.94	351.33
Gd05642	15S	sediment	USA	WV	2011	David Blehert	15S_sed_WV_2011	281.83	259.8	354.38	421.5	273.42	214.09	437.45	431.21	-	237.14	388.31	146.41	439.26	262.94	424.25	318.03	274.31	166.83	279.61	193.06	289.02	321.87	351.44
Gd05643	15W	sediment	USA	WV	2011	David Blehert	15W_sed_WV_2011	281.89	253.93	354.37	421.77	273.35	214.17	437.45	431.23	393.9	237.14	388.35	146.49	439.27	263.41	424.27	318.12	274.34	166.91	279.07	192.97	289.02	321.87	351.37
Gd05644	4S	sediment	USA	VT	2011	David Blehert	4S_sed_VT_2011	276.87	254.16	354.38	421.78	273.21	214.17	437.44	431.19	393.89	237.13	388.34	146.49	439.26	263.9	424.35	318.06	274.39	166.94	279.06	193.07	289.02	321.95	351.41
Gd05826	23874-1	MYLU	USA	ME	2011	David Blehert	23874-1_MYLU_ME_2011	280.74	253.55	354.35	421.49	273.58	207.99	436.5	431.24	393.81	237.09	388.25	146.71	438.2	263.88	424.29	318.14	274.44	166.97	279.77	192.46	288.9	321.79	350.47
Gd05827	23877-1	MYSE	USA	DE	2012	David Blehert	23877-1_MYSE_DE_2012	281.62	253.31	354.41	421.35	273.51	213.83	436.34	431.17	393.78	238.01	388.2	146.62	438.19	263.82	424.33	318	274.44	166.87	279.7	192.36	288.86	321.73	350.51
Gd05828	23897-2	PESU	USA	MO	2012	David Blehert	23897-2_PESU_MO_2012	280	253.39	354.33	421.04	273.44	213.74	436.48	431.21	393.78	237.69	388.25	146.57	438.2	263.49	424.26	317.91	274.17	166.99	279.4	194.5	288.93	321.71	350.35
Gd05829	W30108	substrate	Canada	NB	2012	Karen Vanderwolf	W30108_sub_NB_2012	280.55	254.84	354.33	421.47	273.38	214.25	437.36	431.13	393.85	236.92	387.53	146.41	439.27	263.54	424.2	317.74	274.28	167	279.54	-	288.8	321.99	-
Gd05830	42201	MYLU	Canada	NB	2012	Karen Vanderwolf	42201_MYLU_NB_2012	281.84	254.39	355.62	421.49	273.47	214.34	437.44	431.07	393.67	237.97	388.13	146.24	439.35	263.9	424.25	317.65	274.35	166.97	279.08	193.12	288.94	321.85	351.36
Gd05831	W36105	substrate	Canada	NB	2012	Karen Vanderwolf	W36105_sub_NB_2012	281.86	255.08	355.41	421.19	273.42	214.34	437.43	-	394.12	237.36	388.2	146.46	439.26	262.98	424.3	317.97	274.17	167.03	279.07	193.03	289.08	321.7	351.4
Gd05832	212104	MYSE	Canada	NB	2012	Karen Vanderwolf	212104_MYSE_NB_2012	281.84	259.93	355.39	421.5	273.51	214.25	437.48	430.98	393.72	237.13	388.13	146.35	439.35	262.97	424.3	318	274.21	166.94	279.07	192.93	289.02	321.94	351.25
Gd05833	312202A	MYLU	Canada	NB	2012	Karen Vanderwolf	312202A_MYLU_NB_2012	286.86	237.66	355.27	421.57	273.43	214.17	437.48	430.26	393.78	237.06	382.08	146.29	439.35	262.96	424.29	317.94	274.34	166.84	280.3	193.1	288.95	321.86	351.29
Gd05834	622202A	MYLU	Canada	NB	2012	Karen Vanderwolf	622202A_MYLU_NB_2012	281.54	-	354.35	-	273.52	213.74	436.44	431.25	393.83	238.06	388.17	146.59	439.22	263.8	424.38	318	274.5	166.27	279.7	192.32	288.89	321.88	350.55
Gd05835	422101	MYSE	Canada	NB	2012	Karen Vanderwolf	422101_MYSE_NB_2012	281.77	261.03	354.38	421.57	273.45	214.25	437.47	431.28	393.85	237.13	388.16	146.41	439.35	262.87	424.3	317.91	274.34	166.86	279.07	192.72	288.98	321.72	351.33
Gd05836	412101	MYSE	Canada	NB	2012	Karen Vanderwolf	412101_MYSE_NB_2012	281.84	261.03	354.42	421.7	273.46	214.34	437.46	431.22	393.93	237.14	388.16	146.38	439.27	248.49	424.31	317.91	274.4	166.88	279.07	192.8	288.98	321.95	351.46
Gd05837	461202	PESU	Canada	NB	2012	Karen Vanderwolf	461202_PESU_NB_2012	291.79	236.39	354.38	421.77	273.49	214.17	437.46	431.25	393.91	237.13	382.03	146.55	439.35	263.43	424.29	317.91	274.31	167	279.07	193.12	289.05	322.1	351.45
Gd05838	MO7106	gnat	Canada	NB	2012	Karen Vanderwolf	MO7106_gnat_NB_2012	281.71	255.08	354.36	421.71	273.47	214.34	437.43	431.23	393.94	237.13	388.09	146.55	439.34	262.57	424.27	317.91	274.3	167	279	193.14	289.91	322.02	351.43
Gd05839	W40104	substrate	Canada	NB	2012	Karen Vanderwolf	W40104_sub_NB_2012	281.78	253.91	355.24	421.44	273.4	214.25	437.31	431.21	393.86	237.14	388.09	146.54	-	263.81	424.17	317.91	274.33	167	279.07	193.08	289.05	321.86	351.35
Gd05840	S1205	spider	Canada	NB	2012	Karen Vanderwolf	S1205_spider_NB_2012	281.84	254.39	355.36	421.58	273.39	214.34	437.47	431.24	393.75	237.13	388.15	146.38	439.19	263.03	424.31	317.91	274.31	166.91	279.07	193.22	289.13	321.87	351.4
Gd05841	162202	PESU	Canada	NB	2012	Karen Vanderwolf	162202_PESU_NB_2012	281.83	254.39	355.32	421.37	273.38	214.17	437.48	431.32	393.75	237.15	388.25	146.41	439.35	262.95	-	318	274.37	167	279.07	193.25	289.02	321.94	351.29
Gd05842	11106	MYLU	Canada	NB	2012	Karen Vanderwolf	11106_MYLU_NB_2012	281.82	254.29	355.25	421.63	273.45	214.25	437.41	431.26	393.93	237.14	388.1	146.52	439.28	263.81	424.28	317.91	274.26	166.89	279.54	193.25	289.06	321.94	351.43
Gd05843	432101	MYSE	Canada	NB	2012	Karen Vanderwolf	432101_MYSE_NB_2012	281.75	260.2	354.38	421.63	273.35	214.25	437.46	431.28	393.84	237.15	-	146.52	439.27	263.64	424.31	317.91	274.26	167	278.92	193.25	288.99	321.86	351.35
Gd05844	2011	MYSE	Canada	NB	2011	Karen Vanderwolf	2011_MYSE_NB_2011	280.85	254.36	355.15	421.7	273.47	214	437.46	431.22	393.93	237.13	388.09	146.54	439.35	263.26	424.25	-	274.31	167	275.05	193.25	289.96	321.94	351.41
Gd05845	W28109	substrate	Canada	NB	2012	Karen Vanderwolf	W28109_sub_NB_2012	280.77	253.77	354.4	421.7	273.29	214.17	437.46	431.25	393.84	237.1	388.09	-	439.26	263.32	424.35	317.91	274.29	167	-	193.27	288.99	321.86	-
Gd05846	W41203	substrate	Canada	NB	2012	Karen Vanderwolf	W41203_sub_NB_2012	280.7	255.01	355.22	421.69	273.35	214.17	437.38	431.22	393.86	237.07	388.04	146.38	439.28	263.09	423.78	317.85	274.3	167	279.77	193.25	290.02	321.85	351.48
Gd05847	101204	MYLU	Canada	NB	2012	Karen Vanderwolf	101204_MYLU_NB_2012	280.92	255.18	355.5	421.44	273.21	214.41	437.46	431.28	393.86	237.38	388.18	146.55	439.26	263.88	424.2	318.23	273.73	167	275.02	193.15	290.06	321.63	351.36
Gd05848	662104	MYLU	Canada	NB	2012	Karen Vanderwolf	662104_MYLU_NB_2012	281.79	255.22	355.5	421.32	273.31	214.41	437.52	431.34	393.94	236.82	388.25	146.55	439.26	263.06	424.26	317.79	274.34	166.97	279.07	193.25	289.15	321.97	351.36
Gd05849	572203	MYLU	Canada	NB	2012	Karen Vanderwolf	572203_MYLU_NB_2012	280.92	248.34	355.45	421.56	-	214.33	437.45	430.26	393.89	237.13	-	-	439.35	263.91	424.3	318	274.31	167	-	193.09	289.09	322.03	-
Gd05850	521106	MYLU	Canada	NB	2012	Karen Vanderwolf	521106_MYLU_NB_2012	286.77	255.18	355.27	421.49	-	214.17	437.46	431.26	393.87	237.07	388.25	146.44	439.35	262.87	424.27	318.76	274.33	166.83	280.3	193.27	289.05	321.86	351.41
Gd06012	C2	MYLU	Canada	NS	2012	Hugh Broders	C2_MYLU_NS_2012	281.74	248.11	354.4	421.6	273.2	214.25	437.37	431.2	393.87	237.2	387.68	146.58	-	263.72	424.27	317.82	274.37	167	274.92	193.14	289.99	322.07	351.48
Gd06013	C3	MYLU	Canada	NS	2012	Hugh Broders	C3_MYLU_NS_2012	281.73	254.14	354.42	421.46	394.42	214.17	437.39	431.21	393.91	236.68	387.69	146.38	-	262.87	424.26	317.82	274.3	167	279.07	-	289.87	321.84	351.44
Gd06014	C4	MYLU	Canada	NS	2012	Hugh Broders	C4_MYLU_NS_2012	281.66	253.9	354.37	421.42	268.71	214.17	437.36	431.25	393.87	236.82	387.66	146.46	-	263.73	424.31	317.77	274.4	166.33	279.08	-	289.99	321.62	351.47
Gd06015	C5	MYLU	Canada	NS	2012	Hugh Broders	C5_MYLU_NS_2012	281.6	253.85	354.4	421.47	273.42	213.92	437.37	431.18	393.91	236.82	387.61	146.5	439.26	263.25	424.21	317.56	274.37	166.51	279	192.83	289.92	321.85	351.42
Gd06016	R1	MYLU	Canada	NS	2012	Hugh Broders	R1_MYLU_NS_2012	281.73	236.46	354.34	421.62	394.51	213.92	437.37	430.23	393.95	236.99	387.6	146.21	-	263.71	-	317.77	502.23	166.04	279.07	-	289.95	321.93	-
Gd06017	BBC7	MYLU	Canada	NS	2012	Hugh Broders	BBC7_MYLU_NS_2012	286.6	236.13	354.34	421.55	273.44	214.25	437.34	431.15	393.83	236.88	381.48	146.41	-	262.44	424.26	317.48	274.4	165.63	279.07	-	288.82	321.86	351.43
Gd06018	6366	MYLU	Canada	NS	2012	Hugh Broders	6366_MYLU_NS_2012	-	-	354.41	-	395.22	213.74	436.44	431.25	393.83	-	382.07	146.56	439.14	262.99	-	318	274.39	166.87	-	194.43	288.97	321.95	350.55
Gd06019	R4	MYSE	Canada	NS	2012	Hugh Broders	R4_MYSE_NS_2012	281.74	254.1	354.34	421.09	394.45	214.33	437.37	431.21	393.89	236.99	387.64	146.4	-	263.42	424.29	317.82	274.28	167	279.07	-	289.95	321.69	351.32
Gd06020	R5	PESU	Canada	NS	2012	Hugh Broders	R5_PESU_NS_2012	281.75	236.68	153.25	421.36	273.42	214.17	437.43	431.29	393.81	237.03	-	-	-	262.9	424.3	317.82	274.31	166.64	-	-	289.05	321.85	-
Gd06021	R6	MYLU	Canada	NS	2012	Hugh Broders	R6_MYLU_NS_2012	281.73	236.58	153.23	421.22	272.94	214.25	437.45	431.22	393.91	236.97	387.78	146.55	-	262.9	424.28	317.77	274.28	167	280.15	-	289.99	321.85	351.48
Gd06022	76A9	MYLU	Canada	NS	2012	Hugh Broders	76A9_MYLU_NS_2012	281.66	254.17	354.37	421.48	394.54	214	437.36	430.23	393.83	236.99	369.42	146.51	-	263.73	424.18	317.82	274.21	167	279.54	-	288.94	321.85	351.44
Gd06023	R8	MYLU	Canada	NS	2012	Hugh Broders	R8_MYLU_NS_2012	281.66	253.61	355.22	421.42	273.27	214.16	437.37	430.2	393.82	236.96	387.66	146.4	-	262.83	424.21	317.82	274.31	167	279.61	-	289.92	321.84	351.4
Gd06024	R9	PESU	Canada	NS	2012	Hugh Broders	R9_PESU_NS_2012	281.66	236.43	153.15	421.55	171.53	213.66	-	431.16	393.86	-	387.62	146.63	-	262.82	424.23	317.77	274.29	166.22	279.69	-	289.92	321.86	-
Gd14068	North-5	substrate	USA	NY	2013	Chris Dobony	North-5_sub_NY_2013	281.67	254.74	354.31	421.24	273.39	214.14	437.37	431.15	393.48	237.13	388.22	146.42	439.16	263.08	424.44	-	274.42	167.05	280.38	192.9	290.06	321.84	351.51
Gd14484	NY	substrate	USA	NY	2008	Joseph Hoyt	NY_02_sub_NY_2008	281.93	254.78	354.36	421.34	395.11	214.24	437.26	431.1	394.4	236.91	387.89	146.47	439.14	263.23	424.39	318.38	274.28	167	279.61	192.41	289.37	321.92	351.42
Gd14485	NY	MYLU	USA	NY	2008	Joseph Hoyt	NY_03_MYLU_NY_2008	281.7	253.63	354.33	421.26	273.43	214.2	437.67	431.41	393.76	237.09	387.83	145.38	439.22	263.3	424.47	318.52	274.24	166.95	279.61	192.42	289.53	321.92	351.39
Gd14486	NY	MYLU	USA	NY	2008	Joseph Hoyt	NY_04_MYLU_NY_2008	281.63	253.4	354.39	421.42	273.38	214.31	437.32	430.95	393.71	237.4	-	145.34	440	263.44	424.46	318.52	274.24	166.99	279.06	192.3	289.45	322	351.3
Gd14487	NY	MYLU	USA	NY	2008	Joseph Hoyt	NY_05_MYLU_NY_2008	281.66	254.74	354.38	421.21	395.13	213.75	437.66	430.88	393.27	237.42	387.88	146.5	439.22	262.89	424.47	318.52	272.87	167.12	261.09	192.43	290.25	321.85	351.38
Gd14866	WHM-4-28	MYLU	USA	NY	2008	Joseph Hoyt	WHM-4-28_MYLU_NY_2008	276.82	253.73	354.2	421.48	394.79	213.5	-	431.24	393.37	238.09	387.75	-	439.22	263.08	424.44	318.02	274.34	166.89	278.94	192.19	289.78	421.93	351.41
Gd14867	WHM-4-32	MYLU	USA	NY	2008	Joseph Hoyt	WHM-4-32_MYLU_NY_2008	281.72	254.8	354.18	421.42	395.12	214.07	436.43	431.18	393.39	238.04	387.78	146.55	439.3	263.03	424.48	318.18	274.23	166.72	279.79	192.87	288.76	420.42	351.45
Gd14868	WHM-4-41	MYLU	USA	NY	2008	Joseph Hoyt	WHM-4-41_MYLU_NY_2008	286.74	254.79	354.16	421.5	245.37	214.22	437.4	431.17	393.43	-	387.72	-	439.21	263.05	424.37	317.87	274.24	166.7	279.86	192.11	288.82	321.83	350.45
Gd14876	BM7	MYLU	USA	NY	2009	Joseph Hoyt	BM7_MYLU_NY_2009	281.79	260.73	354.37	421.31	273.4	214	436.38	431.21	393.42	237.94	387.82	-	439.3	263.04	424.46	318.36	274.38	165.86	279.68	192.92	289.71	321.63	351.42
Gd14879	GM-O-1	MYLU	USA	NY	2008	Joseph Hoyt	GM-O-1_MYLU_NY_2008	281.72	254.78	354.12	421.34	394.67	214.08	437.4	431.18	393.34	236.76	393.82	145.3	439.22	263.74	424.37	318.25	274.24	166.14	279	192.17	288.69	321.85	351.41
Gd14880	GM-O-2	MYLU	USA	NY	2008	Joseph Hoyt	GM-O-2_MYLU_NY_2008	281.65	253.64	354.2	421.35	394.75	213.55	436.39	431.2	393.35	237.04	387.88	146.58	439.22	263.04	-	317.66	274.21	165.76	279.61	192.77	288.66	321.92	351.39
Gd14881	GM-O-3	MYLU	USA	NY	2008	Joseph Hoyt	GM-O-3_MYLU_NY_2008	281.64	261.02	354.15	421.34	394.84	214	437.46	431.09	393.4	237.7	387.71	146.55	439.16	263.97	424.36	317.54	274.21	165.68	279.78	192.15	288.63	321.91	350.7
Gd14882	GM-F-1	MYLU	USA	NY	2009	Joseph Hoyt	GM-F-1_MYLU_NY_2009	281.49	254.8	354.12	421.13	394.77	214.24	437.24	431.11	393.56	236.75	387.65	-	439.09	264.09	424.28	318.41	274.08	167.05	279.64	192.67	288.67	321.6	351.39
Gd14883	GM-F-2	MYLU	USA	NY	2008	Joseph Hoyt	GM-F-2_MYLU_NY_2008	281.72	254.8	355.2	421.22	394.8	214	437.46	431.16	393.42	237.88	387.86	146.56	439.23	263.91	424.36	317.61	273.98	166.39	279.72	193.22	288.84	321.91	351.4
Gd14884	GM-F-3	MYLU	USA	NY	2008	Joseph Hoyt	GM-F-3_MYLU_NY_2008	282.01	254.78	354.42	421.28	394.84	214.24	437.42	431.21	393.41	237.28	394.01	-	439.15	263.49	424.42	-	274.21	166.97	279	193.2	288.87	321.83	351.39

## Sheet: details of 23 microsat loci
locus_id	alt locus_id	ref contig	ref start	ref end	period	ref # copies	consensus period	ref % match	motif	ref sequence
4_275978	Pd1	Supercontig_1.4 of Geomyces destructans 20631-21	275965	276244	5	56	5	98	GATGA	GATGTGATGCGATGAGATGAGATGAGATGAGATGAGATGAGATGAGATGAGATGAGATGAGATGAGATGAGATGAGATGAGATGAGATGAGATGAGATGAGATGAGATGAGATGAGATGAGATGAGATGAGATGAGATGAGATGAGATGAGATGAGATGAGATGAGATGAGATGAGATGAGATGAGATGAGATGAGATGAGATGAGATGAGATGAGATGAGATGAGATGAGATGAGATGAGATGAGATGAGATGA
12_194282	Pd2	Supercontig_1.12 of Geomyces destructans 20631-21	194278	194406	6	21.5	6	100	AAAATA	AAAATAAAAATAAAAATAAAAATAAAAATAAAAATAAAAATAAAAATAAAAATAAAAATAAAAATAAAAATAAAAATAAAAATAAAAATAAAAATAAAAATAAAAATAAAAATAAAAATAAAAATAAAA
22_22678	Pd3	Supercontig_1.22 of Geomyces destructans 20631-21	22643	22777	6	22.5	6	96	GAGGTT	GAGGTTGAGCTTGAGGTTGAGGTTGAGGTTGAGCTTGAGGTTGAGGTTGAGGTTGAGGTTGAGGTTGAGGTTGAGGTTGAGGTTGAGGTTGAGCTTGAGCTTGAGCTTGAGCTTGAGCTTGAGCTTGAGCTTGAG
24_114393	Pd4	Supercontig_1.24 of Geomyces destructans 20631-21	114391	114538	6	25	6	97	GACAAA	GACAAAGACAAAGACAAAGACAAAGACAAAGACAAAGACAAAGACAAAGACAAAGACAAAGACAAAGACAAAGACAAAGACAAAGACAAAGACAAAGACAAAGACAAAGACAGACAAAGACAAAGACAAAGACAAAGACAAAGACAAA
28_132679	Pd5	Supercontig_1.28 of Geomyces destructans 20631-21	132656	132911	6	42.7	6	92	GCTGGT	GCTGGTGCTCGTGCTGCCGCTGCCGCTGGTGCTGGTGCTGGTGCTGGTGCTGGTGCTGGTGCTGGTGCTGGTGCTCGTGCTGCCGCTGCCGCTGGTGCTGGTGCTGCCGCTGCCGCTGGTGCTGGTGCTGGTGCTGGTGCTGGTGCTGGTGCTGGTGCTGGTGCTGGTGCTGGTGCTGGTGCTGGTGCTGGTGCTCGTGCTGGTGCTGGTGCTGGTGCTGGTGCTGGTGCTGGTGCTGGTGCTGGTGCTGGTGCT
42_145387	Pd6	Supercontig_1.42 of Geomyces destructans 20631-21	145387	145440	6	9	6	100	CATCCG	CATCCGCATCCGCATCCGCATCCGCATCCGCATCCGCATCCGCATCCGCATCCG
45_105028	Pd7	Supercontig_1.45 of Geomyces destructans 20631-21	105025	105279	5	51	5	100	GGTTA	GGTTAGGTTAGGTTAGGTTAGGTTAGGTTAGGTTAGGTTAGGTTAGGTTAGGTTAGGTTAGGTTAGGTTAGGTTAGGTTAGGTTAGGTTAGGTTAGGTTAGGTTAGGTTAGGTTAGGTTAGGTTAGGTTAGGTTAGGTTAGGTTAGGTTAGGTTAGGTTAGGTTAGGTTAGGTTAGGTTAGGTTAGGTTAGGTTAGGTTAGGTTAGGTTAGGTTAGGTTAGGTTAGGTTAGGTTAGGTTAGGTTAGGTTAGGTTA
65_19964	Pd8	Supercontig_1.65 of Geomyces destructans 20631-21	19827	20117	23	13.1	23	79	CACTACACCACCACCACCACCAC	CACTACACAACACTACCACAACACTACACTACACTACCACCACCACTACACCACCACCACCACCACTACACTACACAACACTACCACAACACTACACTACCACCACTACACTACACAACACTACCACAACACTACACTACCACCACCACCACTACACCACCACCACCACCACCACTACACTACCACCACCACCACCACTACACTACCACCACCACCACTACACTACACAACACTACCACCACCACTACACCACCA
74_16738	Pd9	Supercontig_1.74 of Geomyces destructans 20631-21	16725	16883	15	10.6	15	100	CTCCTCCTCCTTGAC	CTCCTCCTCCTTGACCTCCTCCTCCTTGACCTCCTCCTCCTTGACCTCCTCCTCCTTGACCTCCTCCTCCTTGACCTCCTCCTCCTTGACCTCCTCCTCCTTGACCTCCTCCTCCTTGACCTCCTCCTCCTTGACCTCCTCCTCCTTGACCTCCTCCTC
88_11167	Pd10	Supercontig_1.88 of Geomyces destructans 20631-21	11164	11226	6	10.5	6	100	CGCCAA	CGCCAACGCCAACGCCAACGCCAACGCCAACGCCAACGCCAACGCCAACGCCAACGCCAACGC
102_73536	Pd11	Supercontig_1.102 of Geomyces destructans 20631-21	73536	73711	6	29.3	6	100	TGCGTG	TGCGTGTGCGTGTGCGTGTGCGTGTGCGTGTGCGTGTGCGTGTGCGTGTGCGTGTGCGTGTGCGTGTGCGTGTGCGTGTGCGTGTGCGTGTGCGTGTGCGTGTGCGTGTGCGTGTGCGTGTGCGTGTGCGTGTGCGTGTGCGTGTGCGTGTGCGTGTGCGTGTGCGTGTGCGTGTG
110_9906	Pd12	Supercontig_1.110 of Geomyces destructans 20631-21	9907	9955	6	8.2	6	100	AAGCAG	AAGCAGAAGCAGAAGCAGAAGCAGAAGCAGAAGCAGAAGCAGAAGCAGA
121_73848	Pd13	Supercontig_1.121 of Geomyces destructans 20631-21	73830	74006	12	14.9	12	95	TATCTCTATCTC	TATCTGTATCTCTATCTATATCTCTATCTCTATCTCTATCTCTATCTCTATCTCTATCTCTATCTCTATCTCTATCTCTATCTCTATCTCTATCTCTATCTCTATCTCTATCTCTATCTCTATCTCTATCTCTATCTCTATCTCTATCTCTATCTCTATCTCTCTCTATCTGTATCT
128_37195	Pd14	Supercontig_1.128 of Geomyces destructans 20631-21	37221	37278	6	9.7	6	100	GTGAAG	GTGAAGGTGAAGGTGAAGGTGAAGGTGAAGGTGAAGGTGAAGGTGAAGGTGAAGGTGA
163_59521	Pd15	Supercontig_1.163 of Geomyces destructans 20631-21	59545	59811	12	22.8	12	76	GTGGTGGTAGTG	GTGGTGGTGGTGGTGGTCTAGCGGTGGTAGTGGTTGTGGTGGTGGTGGTGGTGGTCTAGTGATGGTAGTGGTGGTTGTGGTGGTGGTGGTGGTGGTCTAGTGATGGTAGTGGTGGTGGTGGTCGTCGTCGTCGTCGTCTAGTGATGGTAGTGGTAGTGGTAGTGGTAGTGGTAGTGGTAGTGGTAGTGGTAGTGGTAGTGGTAGTGGTAGTGTAGTGCAGTGTAGTGTAGTGGTAGTGGTAGTGTAGTAGTGTAG
170_51873	Pd16	Supercontig_1.170 of Geomyces destructans 20631-21	51874	51981	3	36	3	94	AAC	AACAACAACAACAACAACAACAACAACGACGACGACAACAACAACAACAACGACAACAACAACAACAACAACAACAACAACAACAACGACAACAACAACAACAACAAC
190_16274	Pd17	Supercontig_1.190 of Geomyces destructans 20631-21	16275	16341	6	11.2	6	100	GGCATT	GGCATTGGCATTGGCATTGGCATTGGCATTGGCATTGGCATTGGCATTGGCATTGGCATTGGCATTG
271_21042	Pd18	Supercontig_1.271 of Geomyces destructans 20631-21	21011	21079	13	5.2	12	87	AGCGAAAGCGAA	AGCGAAGAGCGAAGAGCGAATAGCGAAAGCGAAAAGCGAAAGCGAAAGCGAAAGCGAGAAGCGAGAAGC
300_16404	Pd19	Supercontig_1.300 of Geomyces destructans 20631-21	16400	16535	5	16	5	100	CAGGA	CAGGACAGGACAGGACAGGACAGGACAGGACAGGACAGGACAGGACAGGACAGGACAGGACAGGACAGGACAGGACAGGA
346_48303	Pd20	Supercontig_1.346 of Geomyces destructans 20631-21	4828	4853	6	4.3	6	100	GTATGG	GTATGGGTATGGGTATGGGTATGGGT
396_8250	Pd21	Supercontig_1.396 of Geomyces destructans 20631-21	8246	8307	6	10.3	6	100	TGGTGC	TGGTGCTGGTGCTGGTGCTGGTGCTGGTGCTGGTGCTGGTGCTGGTGCTGGTGCTGGTGCTG
458_1075	Pd22	Supercontig_1.458 of Geomyces destructans 20631-21	1058	1157	10	9.9	10	94	CACAGCACAT	CACAGCACAGCAACATCACAGCACAGCACAGCACAGCACATCACAGCACATCACAGCACATCACAGCACATCACAGCACATCACAGCACATCACAGCACA
1252_284	Pd23	Supercontig_1.1252 of Geomyces destructans 20631-21	280	440	5	32.6	5	96	CACTA	CACTACACTACACTACACTACACTACACTACACTACACTACACTACACTACACTACACTACACTACACTACACTACACTACACTACACTACACTACACTACACTACACTACACTACACTACACTACACTACACTACACTACTACACTACACCACACCACAC

## Sheet: microsat primers & conditions 
locus_id	alt locus_id	label	color	forward primer	reverse primer	Tm (C)	predicted Gd1053 bp	actual Gd1053 bp	# alleles	Simpson's index
4_275978	Pd1	NED	yellow	CTTCCACAGATGCGCGATG	CGTGTGCGCATAGTTACCG	67.8	328	285.82	12	0.442484
12_194282	Pd2	VIC	green	ACAGTCACAGGCGGTCATG	TCGCTGCCCTATTCTCACC	67.8	263	253.6	15	0.492798
22_22678	Pd3	PET	red	TGGTGGAATCTTCGGGTGG	TCCGCTCTTCATACCCTGC	53.4	351	354.26	4	0.506942
24_114393	Pd4	FAM	blue	CTGAGACTGGGAGGGTGAC	AGAGGGAGGGCAATGTGTG	68.7	430	427.29	10	0.240226
28_132679	Pd5	FAM	blue	AGCCAGAACGTCACTACCC	GTCAGACTGGAGGCGGTAC	53.4	393	273.49	12	0.465021
42_145387	Pd6	PET	red	CCCATCTCCACATCCTCCG	GGCGAGGAAATGGACGAAC	62.5	215	214.25	4	0.285455
45_105028	Pd7	VIC	green	GGCTGGGCTATTTCGTGTTG	TAAAGACTGGGCTCGTCGG	62.5	418	437.45	10	0.286523
65_19964	Pd8	VIC	green	GCCACAACACTATCACAGCC	TGATGGGTGAGTATGGCGG	64.8	440	431.26	3	0.106734
74_16738	Pd9	NED	yellow	GAATGCTTGGCGTCCGTAG	TCACCACCTTCACGTTCCC	55.6	396	393.93	5	0.203687
88_11167	Pd10	VIC	green	GCGGAGTGATCTGTTCGTG	CCACCAGCTGAAACACGTG	55.6	241	237.06	5	0.191982
102_73536	Pd11	FAM	blue	TCTGTCTGCTGCGGTTAGG	ACTCCTGTGGTTAGCACGG	66.5	387	388.12	9	0.381859
110_9906	Pd12	FAM	blue	GTGCGTTACTGGGTGCTTG	CATCACGTGAGGTTGCAGC	55.6	151	146.44	6	0.166474
121_73848	Pd13	PET	red	TGTCTGTATCTGTATCTACTCGAG	TGAACGGACGGGATAGCTG	64.8	436	439.27	6	0.225185
128_37195	Pd14	NED	yellow	TCGGATTCAGATGGCTCGG	AACACACAACCGCAGCATC	59.8	264	263.81	11	0.220826
163_59521	Pd15	NED	yellow	GGGAGGAAGAAAGTGGGAAG	TCCTCCCATTCTACCACCAC	62.5	419	424.33	5	0.135777
170_51873	Pd16	VIC	green	AGGCTCGCTCGTATACTCG	GATGTTCTGCACCACACCG	66.5	324	317.91	3	0.0372019
190_16274	Pd17	FAM	blue	ACAGGAACAGGCAGGGAAG	GGTGGCAGAGCTAGGTACC	55.6	274	274.3	7	0.218512
271_21042	Pd18	VIC	green	GGTGGGAACGACGAGGTAG	GCCTACGAAGACACCAAGG	62.5	173	167	1	0
300_16404	Pd19	VIC	green	CATCCCGTCCCATCCTGAG	TGTGCTGTCCTGTCCTTCC	65.2	286	278.99	6	0.302599
346_48303	Pd20	FAM	blue	TCGACTTTGCTGGTGTTGC	AATACTCTTCCGACCGCCC	53.4	192	193.2	2	0.019998
396_8250	Pd21	PET	red	CGAGTTTAACTTCCGCGCG	GATCAACAAAGAGCGGCCC	64.8	292	289.09	4	0.227934
458_1075	Pd22	FAM	blue	GCGGAGTCCTATGGTCCAG	GTGTTTGCCTGCTGTGACG	68.7	331	321.87	7	0.189378
1252_284	Pd23	FAM	blue	TCGTACCGTCTCTGGCAAC	AGTTGGTGGCGGATAGACC	62.5	357	351.25	5	0.162722
